# Supplementary material for: A Stimulus-Responsive Polymer Composite Surface with Magnetic Field-Governed Wetting and Photocatalytic Properties
Source: Polymers (Basel). 2020 Aug 21;12(9):1890. doi: 10.3390/polym12091890 (PMC7564196; doi:10.3390/polym12091890)
Supplement: Supplementary file 1 [file polymers-12-01890-s001.zip]

Archive with 2 entries (2 files):
- video S1.mp4
- Video S2.mp4
